# Supplementary material for: CpARF6 Controls Lobed Leaf Formation in Zucchini
Source: Int J Mol Sci. 2025 Oct 15;26(20):10042. doi: 10.3390/ijms262010042 (PMC12563625; doi:10.3390/ijms262010042)
Supplement: Supplementary file 1 [file ijms-26-10042-s001.zip › Supplementary Tables .xlsx]

## Sheet: Table S1
Table S1 KASP makers used for fine mapping
SNP_marker_ID	Chromosome	Physical position(bp)	Primer_AlleleFAM	Primer_AlleleHEX	Primer_Common
M1	Cp4.1LG10	200873	GAAGGTGACCAAGTTCATGCTTGGTGATTAGATCATGTCCTCTG	GAAGGTCGGAGTCAACGGATTTGGTGATTAGATCATGTCCTCTA	CGACATGATAGCCATTCCAATGAAA
M2	Cp4.1LG10	242130	GAAGGTGACCAAGTTCATGCTCCAAGAAAGCAGACCCTTCTC	GAAGGTCGGAGTCAACGGATTCCAAGAAAGCAGACCCTTCTT	CTCTCTACCCACACTAGATGAACAA
M3	Cp4.1LG10	741675	GAAGGTGACCAAGTTCATGCTACATGACAACGAAATAGGCGTGC	GAAGGTCGGAGTCAACGGATTACATGACAACGAAATAGGCGTGT	CCCCAGGTAGGATACCGTT
M4	Cp4.1LG10	1522865	GAAGGTGACCAAGTTCATGCTGCAAAACTCTAGATCCATCACAG	GAAGGTCGGAGTCAACGGATTGCAAAACTCTAGATCCATCACAA	GTTCAAGCGAATGATTCTTGATGGA
M5	Cp4.1LG10	2300495	GAAGGTGACCAAGTTCATGCTCGATGGCGTATGAGATATCTGGC	GAAGGTCGGAGTCAACGGATTCGATGGCGTATGAGATATCTGGT	GTATCTCGTGTTTCAGTCAAGGCAC
M6	Cp4.1LG10	2990666	GAAGGTGACCAAGTTCATGCTCCCTACGTTTAATGGATTCCTCG	GAAGGTCGGAGTCAACGGATTCCCTACGTTTAATGGATTCCTCA	GATGAAGCTATCTGGAGGCGT
M7	Cp4.1LG10	3789330	GAAGGTGACCAAGTTCATGCTTACAACGCTCGATATCTGGCTCT	GAAGGTCGGAGTCAACGGATTTACAACGCTCGATATCTGGCTCC	CAAGAACAATATCTTAGTGGTGGGC
M8	Cp4.1LG10	544747	GAAGGTGACCAAGTTCATGCTTTCCCCTCTAAAACCATAAACCG	GAAGGTCGGAGTCAACGGATTTTCCCCTCTAAAACCATAAACCA	GGGATTTGGAATCTGGGAATTTGA
M11	Cp4.1LG10	720740	GAAGGTGACCAAGTTCATGCTTTGAATGCAACTCCAGGACTGCA	GAAGGTCGGAGTCAACGGATTTTGAATGCAACTCCAGGACTGCT	CCTCCTCAAGCTGTTGGTATC
M12	Cp4.1LG10	822073	GAAGGTGACCAAGTTCATGCTCAGAGCATTTTCACAGAACCTCT	GAAGGTCGGAGTCAACGGATTCAGAGCATTTTCACAGAACCTCC	TGGTGGTTCGTACTGAATCTTTCAA
M14	Cp4.1LG10	928290	GAAGGTGACCAAGTTCATGCTAAATCTATCCACCACACACATTG	GAAGGTCGGAGTCAACGGATTAAATCTATCCACCACACACATTT	TGAAAAACAGGAAAGGAGTGTTC
M15	Cp4.1LG10	1036233	GAAGGTGACCAAGTTCATGCTTGGAGGCAAGGAAGTTTTGTTGA	GAAGGTCGGAGTCAACGGATTTGGAGGCAAGGAAGTTTTGTTGC	TCGACCATTTGGATATGCGTC
M16	Cp4.1LG10	972678	GAAGGTGACCAAGTTCATGCTGAAGGCTGACACATCGTCCAATG	GAAGGTCGGAGTCAACGGATTGAAGGCTGACACATCGTCCAATA	CTGCTAGCGGTAAATTTGGGTCGTT
M19	Cp4.1LG10	1186032	GAAGGTGACCAAGTTCATGCTTAAACCTCTGACGAAGAACCCAT	GAAGGTCGGAGTCAACGGATTTAAACCTCTGACGAAGAACCCAA	GTGTGTAATTTGTGTATGATGGGTG
M20	Cp4.1LG10	1597820	GAAGGTGACCAAGTTCATGCTAACTGGTGCAAATTCTTGAGAGA	GAAGGTCGGAGTCAACGGATTAACTGGTGCAAATTCTTGAGAGG	TCTTGGCTTCGATTGGGCT
M21	Cp4.1LG10	2001460	GAAGGTGACCAAGTTCATGCTAACTCGGGTGTAGCTTTTTGGTT	GAAGGTCGGAGTCAACGGATTAACTCGGGTGTAGCTTTTTGGTA	CAACACATTGCATGTTCATCTATCG
M22	Cp4.1LG10	1228634	GAAGGTGACCAAGTTCATGCTCAATGCCCAAAACGCCGACA	GAAGGTCGGAGTCAACGGATTCAATGCCCAAAACGCCGACG	ATTGGCTATGACACCCAGTCC
M26	Cp4.1LG10	1373588	GAAGGTGACCAAGTTCATGCTGTAATTTCAGGAACCACTCTGAC	GAAGGTCGGAGTCAACGGATTGTAATTTCAGGAACCACTCTGAT	TCTCTAATTCTTTCCCCACTCAACT
M30	Cp4.1LG10	1192703	GAAGGTGACCAAGTTCATGCTCTCGAGCCCAATTGTTGGTC	GAAGGTCGGAGTCAACGGATTCTCGAGCCCAATTGTTGGTA	GGTGCTGGACAACAACTACTATAAG
M31	Cp4.1LG10	1205672	GAAGGTGACCAAGTTCATGCTGATCTGCGCCGCCGTGACT	GAAGGTCGGAGTCAACGGATTGATCTGCGCCGCCGTGACC	GCCGTCCACATTTTCACCTC
M32	Cp4.1LG10	1285473	GAAGGTGACCAAGTTCATGCTCCCTCATAACACCAAACCAATTC	GAAGGTCGGAGTCAACGGATTCCCTCATAACACCAAACCAATTG	GCCATGTTAGAAGAGAAGAAGAAGA
M33	Cp4.1LG10	1242666	GAAGGTGACCAAGTTCATGCTACGTTAGGCTCGACTTCTTGCC	GAAGGTCGGAGTCAACGGATTACGTTAGGCTCGACTTCTTGCT	CATTGGAAGGCTCGTCTTGCGAAAA
M34	Cp4.1LG10	1210398	GAAGGTGACCAAGTTCATGCTCATTGATCCAAACCCAGATACGA	GAAGGTCGGAGTCAACGGATTCATTGATCCAAACCCAGATACGT	CTGCCACCCCTTTGTGTTTT
M35	Cp4.1LG10	1210414	GAAGGTGACCAAGTTCATGCTGCCACCCCTTTGTGTTTTTTTGA	GAAGGTCGGAGTCAACGGATTGCCACCCCTTTGTGTTTTTTTGC	AGCCATTGATCCAAACCCAGA
M36	Cp4.1LG10	1206236	GAAGGTGACCAAGTTCATGCTAAGAAACATCTCCATGAGTTTT	GAAGGTCGGAGTCAACGGATTAAGAAACATCTCCATGAGTTTC	AAACATGACCATTTCTAAATTCTG
M37	Cp4.1LG10	1213838	GAAGGTGACCAAGTTCATGCTAACCATGGATTCCAGTTTACGTC	GAAGGTCGGAGTCAACGGATTAACCATGGATTCCAGTTTACGTT	GAGTGAAGTGAAGATGAAGGAGAAA
M38	Cp4.1LG10	1462556	GAAGGTGACCAAGTTCATGCTCTCCCCTTAATTAAGGTGACTCC	GAAGGTCGGAGTCAACGGATTCTCCCCTTAATTAAGGTGACTCA	GACCCTCCTTGAAGGCACATTAA
M39	Cp4.1LG10	1541426	GAAGGTGACCAAGTTCATGCTTTCTATTCAACCCAAAACCACCC	GAAGGTCGGAGTCAACGGATTTTCTATTCAACCCAAAACCACCA	CTGCAACAAAATAAACACACCCCA

## Sheet: Table S2
Table S2 Primers used in qRT-PCR experiments
Gene	Primer-F (5 '- 3')	Primer-R (5 '- 3')
Actin	CCTCTCAATCCCAAAGCTAACAG	CGGCCTGGATAGCAACATACA
Cp4.1LG10g04810	TGCATTCTGGCTGTTGGTGGCA	GCACTAGAGGAAGCCCCGCC
Cp4.1LG10g04870	TGGAGGCCAGATTTGCGGCG	CCGGCGGTGCAGTAAACGAGT
Cp4.1LG10g04860	GCGCCATTTGTGGGTGTGCG	CCGGTGCCGGAGCTGTAACC
Cp4.1LG10g04850	TCACCGGCACCGGCATCAAC	CTCCGACGAACGGCCCAACC
Cp4.1LG10g04680	CTCCGACGAACGGCCCAACC	CCTTGGCCGTCTCCTTGGCA
Cp4.1LG10g04710	GCTGCATGCTCATCAGCTGGG	GGCCAGTGCAGTTGCGGACT
Cp4.1LG10g04740	TGCCTCGATCTCGTCCGCCA	GTCGCCTTCCCGGACCAAGC
Cp4.1LG10g04750	CCGCCATTGATCTCGGCAACCA	CTCCACCGCCATGAACGGCT
Cp4.1LG10g04760	GGACACCTCGGCGGCATCTT	CCCGCCTAATCCCGACGCAG
Cp4.1LG10g04770	CGAGCTCGCCGACGGTTTCA	GGCAGCGGCGCTAGAACAGG
Cp4.1LG10g04780	TCGTAGCTCTAGCCGCCGGA	CGGTTTCCGGAAGGCCGACG
Cp4.1LG10g04790	GACGCTGCATTCGCAAGGCG	GTGACTGGCGGCGTGACAGG
Cp4.1LG10g04620	GGGTGGTGCTGGTGGTGCAA	CCAGGGGAAGGGGCCTGACA

## Sheet: Table S3
Table S3 Summary of sequence data for genetic maps
Sample	Raw Base(bp)	Clean Base(bp)	Effective Rate(%)	Error Rate(%)	Q20	Q30	GC Content(%)
					(%)	(%)
LR	3417359100	3395375100	99.36	0.03	97.04	92.44	38.95
Xi	2884097400	2874583800	99.67	0.03	97.13	92.62	38.55
LB	8849193300	8770161000	99.11	0.03	96.38	90.84	39.82
NLB	9077895600	8997474600	99.11	0.03	96.53	91.22	40.02

## Sheet: Table S4
Table S4 Summary of BSA sequence data
Sample	Mapped reads	Total reads	Mapping rate(%)	Average depth(X)	Coverage at least 1X(%)	Coverage at least 4X(%)
LR	22182847	22635834	98	11.03	91.79	64.43
Xi	18822813	19163892	98.22	9.68	91.9	51.76
LB-	57295525	58467740	98	26.1	96.13	88.97
pool
NLB-pool	58835756	59983164	98.09	26.84	96.37	88.93

## Sheet: Table S5
Table S5 Candidate genes and their functional annotation
Genes ID	Position	Gene annotations	Homologous genes in
			Arabidopsis thaliana
Cp4.1LG10g04790	C10:1205495-1206256 (+)	Peptide upstream ORF protein, putative	AT3G53400, AT5G03190
Cp4.1LG10g04780	C10:1210477-1208138 (-)	Serine/threonine-protein kinase-like protein	AT3G09780, AT2G39180, AT5G47850, AT3G55950, AT3G59420
Cp4.1LG10g04770	C10:1213724-1212635 (-)	Aquaporin	AT2G37170, AT3G53420, AT2G37180, AT5G60660, AT3G54820
Cp4.1LG10g04810	C10:1214657-1221037 (+)	Rab-GTPase-TBC domain-containing protein	AT5G15930, AT3G02460, AT3G07890, AT3G55020, AT2G39280
Cp4.1LG10g04870	C10:1222454-1222798 (+)	Aquaporin PIP2	AT3G53420, AT2G37180, AT2G37170, AT5G60660, AT3G54820
Cp4.1LG10g04860	C10:1222911-1223162 (+)	Aquaporin PIP2	AT2G37180, AT2G37170, AT5G60660, AT3G53420, AT3G54820
Cp4.1LG10g04850	C10:1223766-1229506 (+)	Aquaporin-like protein	AT2G37170, AT2G37180, AT3G53420, AT5G60660, AT3G54820
Cp4.1LG10g04680	C10:1235107-1235607 (-)	60S ribosomal protein L12	AT2G37190, AT3G53430, AT5G60670
Cp4.1LG10g04710	C10:1236614-1240096 (-)	CASP-like protein	AT2G28370, AT2G37200, AT3G23200, AT3G53850, AT5G02060
Cp4.1LG10g04760	C10:1241922-1245385 (-)	Auxin response factor	AT2G28350, AT4G30080, AT1G77850, AT1G19220, AT1G19850
Cp4.1LG10g04750	C10:1255475-1258175 (-)	Cytokinin riboside 5'-monophosphate phosphoribohydrolase	AT3G53450, AT2G37210, AT2G28305, AT5G06300, AT4G35190
Cp4.1LG10g04740	C10:1262951-1265557 (-)	Cyclic nucleotide-gated channel	AT2G28260, AT2G24610, AT5G14870, AT3G48010, AT4G01010
Cp4.1LG10g04620	C10:1270136-1281354 (+)	Divalent metal cation transporter MntH 2	AT5G03280, AT1G15960, AT1G80830, AT4G18790, AT5G67330
